# Supplementary material for: Migration and Invasion Enhancer 1 Is an NF-ĸB-Inducing Gene Enhancing the Cell Proliferation and Invasion Ability of Human Prostate Carcinoma Cells In Vitro and In Vivo
Source: Cancers (Basel). 2019 Oct 2;11(10):1486. doi: 10.3390/cancers11101486 (PMC6826896; doi:10.3390/cancers11101486)
Supplement: Supplementary file 1 [file cancers-11-01486-s001.zip]

Archive with 2 entries (2 files):
- cancers-600514-supplementary-revised/cancers-600514-supplementary.docx
- cancers-600514-supplementary-revised/supplmemtary Figure 2.pdf
